# Supplementary material for: Automated Monitoring System for Suspended Photocatalytic Batch Reactions Based on Online Circulatory Spectrophotometry
Source: Nanomaterials (Basel). 2024 Mar 12;14(6):508. doi: 10.3390/nano14060508 (PMC10975201; doi:10.3390/nano14060508)
Supplement: Supplementary file 1 [file nanomaterials-14-00508-s001.zip]

Archive with 1 entries (1 files):
- nanomaterials-2906089-supplementary.pdf
